# Supplementary material for: Differential Pattern of Cell Death and ROS Production in Human Airway Epithelial Cells Exposed to Quinones Combined with Heated-PM2.5 and/or Asian Sand Dust
Source: Int J Mol Sci. 2023 Jun 23;24(13):10544. doi: 10.3390/ijms241310544 (PMC10341977; doi:10.3390/ijms241310544)
Supplement: Supplementary file 1 [file ijms-24-10544-s001.zip]

Archive with 1 entries (1 files):
- ijms-2438195-supplementary.pdf
